# Supplementary material for: Centralization Within Sub-Experiments Enhances the Biological Relevance of Gene Co-expression Networks: A Plant Mitochondrial Case Study
Source: Front Plant Sci. 2020 Jun 4;11:524. doi: 10.3389/fpls.2020.00524 (PMC7287149; doi:10.3389/fpls.2020.00524)
Supplement: TABLE S3 — Statistics supporting Figure 3. Table of the expected, observed, ratios, and associated P-values. This is carried out for interactions within Complex I, within and between the five Complexes of the mETC, and between the mETC and the rest of the mitochondrion. [file Table_3.xlsx]

## Sheet: Non-CSE Pearson correlation
Supplemental Table 3. Table of edges for components of the mETC
Non-CSE Pearson Correlation - Observed
RowNames	CAD	MAD	PAD	Complex.I	Complex.II	Complex.III	Complex.IV	Complex.V	ETC	not.ETC
ETC	0	50	14	64	4	30	10	42	75	122
Complex I	0	32	6	19	0	16	2	24	0	42
CAD	0	4	6	0	0	2	2	12	0	20
MAD	0	12	0	0	0	14	0	8	0	16
PAD	0	0	0	0	0	0	0	4	0	6
Complex II	0	0	0	0	0	0	0	0	0	2
Complex III	0	0	0	0	0	2	0	6	0	12
Complex IV	0	0	0	0	0	0	1	2	0	24
Complex V	0	0	0	0	0	0	0	5	0	42
not ETC	0	0	0	0	0	0	0	0	0	2236
Non-CSE Pearson Correlation - Expected
RowNames	CAD	MAD	PAD	Complex.I	Complex.II	Complex.III	Complex.IV	Complex.V	ETC	not.ETC
ETC	2.36348	14.1809	6.61775	23.1621	4.25427	5.67235	6.61775	4.72696	21.9804	421.172
Complex I	1.23203	7.39216	3.44968	5.91373	2.21765	2.95687	3.44968	2.46405	0	219.547
CAD	0.0502868	0.754302	0.352008	0	0.226291	0.301721	0.352008	0.251434	0	22.4028
MAD	0	2.18748	2.11205	0	1.35774	1.81033	2.11205	1.5086	0	134.417
PAD	0	0	0.45761	0	0.633614	0.844819	0.985622	0.704016	0	62.7278
Complex II	0	0	0	0	0.181033	0.543098	0.633614	0.452581	0	40.325
Complex III	0	0	0	0	0	0.331893	0.844819	0.603442	0	53.7667
Complex IV	0	0	0	0	0	0	0.45761	0.704016	0	62.7278
Complex V	0	0	0	0	0	0	0	0.226291	0	44.8056
not ETC	0	0	0	0	0	0	0	0	0	1993.85
Non-CSE Pearson Correlation - P value
RowNames	CAD	MAD	PAD	Complex.I	Complex.II	Complex.III	Complex.IV	Complex.V	ETC	not.ETC
ETC	0.185232	9.33698e-14	0.00945259	1.67311e-12	1	5.77538e-13	0.236339	0	0	1.64677e-75
Complex I	0.419098	1.68487e-11	0.167344	1.40051e-05	0.183085	9.91383e-08	0.595077	3.33067e-16	0	8.48331e-52
CAD	1	0.00742429	1.94537e-06	0	1	0.0373099	0.0491556	1.11022e-16	0	0.672243
MAD	0	3.31068e-06	0.184125	0	0.413486	8.41428e-09	0.184125	0.000174854	0	1.29139e-39
PAD	0	0	1	0	1	0.636963	0.632083	0.00585867	0	2.72562e-20
Complex II	0	0	0	0	1	1	1	1	0	2.82094e-15
Complex III	0	0	0	0	0	0.0442706	0.636963	3.98975e-05	0	7.77797e-12
Complex IV	0	0	0	0	0	0	0.367233	0.157187	0	2.93659e-08
Complex V	0	0	0	0	0	0	0	4.08187e-06	0	0.707063
not ETC	0	0	0	0	0	0	0	0	0	0
Non-CSE Pearson Correlation - Ratio
RowNames	CAD	MAD	PAD	Complex.I	Complex.II	Complex.III	Complex.IV	Complex.V	ETC	not.ETC
ETC	0	3.52587	2.11552	2.76313	0.940233	5.28881	1.51109	8.8852	3.41214	0.289668
Complex I	0	4.32891	1.73929	3.21286	0	5.41114	0.579765	9.74005	0	0.191303
CAD	0	5.30291	17.0451	0	0	6.62864	5.68169	47.7262	0	0.892746
MAD	0	5.48577	0	0	0	7.73342	0	5.30291	0	0.119033
PAD	0	0	0	0	0	0	0	5.68169	0	0.0956514
Complex II	0	0	0	0	0	0	0	0	0	0.049597
Complex III	0	0	0	0	0	6.02604	0	9.94296	0	0.223187
Complex IV	0	0	0	0	0	0	2.18527	2.84085	0	0.382606
Complex V	0	0	0	0	0	0	0	22.0955	0	0.937384
not ETC	0	0	0	0	0	0	0	0	0	1.12145

## Sheet: Non-CSE partial correlation
Supplemental Table 3. Table of edges for components of the mETC
Non-CSE Partial Correlation - Observed
RowNames	CAD	MAD	PAD	Complex.I	Complex.II	Complex.III	Complex.IV	Complex.V	ETC	not.ETC
ETC	4	94	20	118	6	38	16	58	118	164
Complex I	2	54	6	31	2	18	2	32	0	56
CAD	1	8	6	0	0	4	2	14	0	24
MAD	0	19	0	0	2	14	0	14	0	22
PAD	0	0	0	0	0	0	0	4	0	10
Complex II	0	0	0	0	0	0	0	0	0	4
Complex III	0	0	0	0	0	2	2	8	0	18
Complex IV	0	0	0	0	0	0	1	2	0	30
Complex V	0	0	0	0	0	0	0	8	0	56
not ETC	0	0	0	0	0	0	0	0	0	2121
Non-CSE Partial Correlation - Expected
RowNames	CAD	MAD	PAD	Complex.I	Complex.II	Complex.III	Complex.IV	Complex.V	ETC	not.ETC
ETC	2.33051	13.983	6.52542	22.839	4.19491	5.59322	6.52542	4.66101	21.6737	415.296
Complex I	1.21484	7.28903	3.40155	5.83122	2.18671	2.91561	3.40155	2.42968	0	216.484
CAD	0.0495852	0.743779	0.347097	0	0.223134	0.297511	0.347097	0.247926	0	22.0902
MAD	0	2.15696	2.08258	0	1.3388	1.78507	2.08258	1.48756	0	132.541
PAD	0	0	0.451226	0	0.624774	0.833032	0.971871	0.694193	0	61.8526
Complex II	0	0	0	0	0.178507	0.535521	0.624774	0.446267	0	39.7624
Complex III	0	0	0	0	0	0.327263	0.833032	0.595023	0	53.0165
Complex IV	0	0	0	0	0	0	0.451226	0.694193	0	61.8526
Complex V	0	0	0	0	0	0	0	0.223134	0	44.1805
not ETC	0	0	0	0	0	0	0	0	0	1966.03
Non-CSE Partial Correlation - P value
RowNames	CAD	MAD	PAD	Complex.I	Complex.II	Complex.III	Complex.IV	Complex.V	ETC	not.ETC
ETC	0.303953	0	1.63793e-05	0	0.456569	0	0.001185	0	0	1.28747e-51
Complex I	0.639415	0	0.162752	2.09943e-13	1	2.21174e-09	0.595277	0	0	3.47305e-41
CAD	0.0483765	1.19117e-06	1.79544e-06	0	1	0.000257063	0.0479454	0	0	0.667956
MAD	0	2.21845e-12	0.184826	0	0.648956	7.07163e-09	0.184826	7.24541e-10	0	1.01145e-33
PAD	0	0	1	0	1	0.637783	0.632192	0.00558091	0	3.19077e-16
Complex II	0	0	0	0	1	1	1	1	0	7.23014e-13
Complex III	0	0	0	0	0	0.043173	0.203117	2.2777e-07	0	3.21124e-08
Complex IV	0	0	0	0	0	0	0.36318	0.153774	0	8.02225e-06
Complex V	0	0	0	0	0	0	0	1.23648e-10	0	0.0800458
not ETC	0	0	0	0	0	0	0	0	0	0
Non-CSE Partial Correlation - Ratio
RowNames	CAD	MAD	PAD	Complex.I	Complex.II	Complex.III	Complex.IV	Complex.V	ETC	not.ETC
ETC	1.71637	6.72243	3.06494	5.16661	1.4303	6.79395	2.45195	12.4436	5.44438	0.394899
Complex I	1.64631	7.40839	1.7639	5.31621	0.914616	6.17366	0.587968	13.1705	0	0.258679
CAD	20.1673	10.7559	17.2862	0	0	13.4449	5.76208	56.4684	0	1.08645
MAD	0	8.8087	0	0	1.49387	7.84284	0	9.4114	0	0.165986
PAD	0	0	0	0	0	0	0	5.76208	0	0.161675
Complex II	0	0	0	0	0	0	0	0	0	0.100598
Complex III	0	0	0	0	0	6.1113	2.40087	13.4449	0	0.339517
Complex IV	0	0	0	0	0	0	2.21619	2.88104	0	0.485024
Complex V	0	0	0	0	0	0	0	35.853	0	1.26753
not ETC	0	0	0	0	0	0	0	0	0	1.07882

## Sheet: CSE Pearson correlation
Supplemental Table 3. Table of edges for components of the mETC
CSE Pearson Correlation - Observed
RowNames	CAD	MAD	PAD	Complex.I	Complex.II	Complex.III	Complex.IV	Complex.V	ETC	not.ETC
ETC	0	198	20	218	24	124	38	50	227	292
Complex I	0	96	12	54	10	48	10	16	0	72
CAD	0	0	2	0	0	2	0	0	0	6
MAD	0	42	6	0	8	42	10	16	0	54
PAD	0	0	2	0	2	4	0	0	0	12
Complex II	0	0	0	0	2	18	6	0	0	60
Complex III	0	0	0	0	0	10	8	10	0	50
Complex IV	0	0	0	0	0	0	2	10	0	50
Complex V	0	0	0	0	0	0	0	7	0	60
not ETC	0	0	0	0	0	0	0	0	0	1944
CSE Pearson Correlation - Expected
RowNames	CAD	MAD	PAD	Complex.I	Complex.II	Complex.III	Complex.IV	Complex.V	ETC	not.ETC
ETC	2.38094	14.2856	6.66663	23.3332	4.28569	5.71425	6.66663	4.76188	22.1427	424.283
Complex I	1.24113	7.44676	3.47516	5.95741	2.23403	2.9787	3.47516	2.48225	0	221.169
CAD	0.0506582	0.759874	0.354608	0	0.227962	0.303949	0.354608	0.253291	0	22.5682
MAD	0	2.20363	2.12765	0	1.36777	1.8237	2.12765	1.51975	0	135.409
PAD	0	0	0.46099	0	0.638294	0.851059	0.992902	0.709215	0	63.1911
Complex II	0	0	0	0	0.18237	0.547109	0.638294	0.455924	0	40.6228
Complex III	0	0	0	0	0	0.334344	0.851059	0.607899	0	54.1638
Complex IV	0	0	0	0	0	0	0.46099	0.709215	0	63.1911
Complex V	0	0	0	0	0	0	0	0.227962	0	45.1365
not ETC	0	0	0	0	0	0	0	0	0	2008.57
CSE Pearson Correlation - P value
RowNames	CAD	MAD	PAD	Complex.I	Complex.II	Complex.III	Complex.IV	Complex.V	ETC	not.ETC
ETC	0.126819	0	2.20602e-05	0	3.65091e-11	0	0	0	0	1.5355e-13
Complex I	0.418476	0	0.000267651	0	0.000112856	0	0.00313053	9.36629e-09	0	1.06569e-33
CAD	1	0.644519	0.0498008	0	1	0.0378084	1	1	0	5.51749e-05
MAD	0	0	0.0215695	0	9.02542e-05	0	7.61555e-05	8.92741e-12	0	6.78032e-16
PAD	0	0	0.0785988	0	0.134649	0.0111611	0.632055	0.65098	0	3.16843e-15
Complex II	0	0	0	0	0.0147347	0	5.42598e-05	1	0	0.00420995
Complex III	0	0	0	0	0	3.49065e-12	3.18627e-06	1.07668e-09	0	0.584119
Complex IV	0	0	0	0	0	0	0.0785988	4.59106e-09	0	0.0972686
Complex V	0	0	0	0	0	0	0	5.15993e-09	0	0.0348938
not ETC	0	0	0	0	0	0	0	0	0	0.000886491
CSE Pearson Correlation - Ratio
RowNames	CAD	MAD	PAD	Complex.I	Complex.II	Complex.III	Complex.IV	Complex.V	ETC	not.ETC
ETC	0	13.8601	3.00002	9.34291	5.60003	21.7001	5.70004	10.5001	10.2517	0.68822
Complex I	0	12.8915	3.45308	9.06434	4.47622	16.1144	2.87757	6.44575	0	0.325543
CAD	0	0	5.64003	0	0	6.58004	0	0	0	0.26586
MAD	0	19.0594	2.82002	0	5.84893	23.0301	4.70003	10.5281	0	0.39879
PAD	0	0	4.33849	0	3.13335	4.70003	0	0	0	0.1899
Complex II	0	0	0	0	10.9667	32.9002	9.40006	0	0	1.477
Complex III	0	0	0	0	0	29.9093	9.40006	16.4501	0	0.923126
Complex IV	0	0	0	0	0	0	4.33849	14.1001	0	0.791251
Complex V	0	0	0	0	0	0	0	30.7069	0	1.3293
not ETC	0	0	0	0	0	0	0	0	0	0.967851

## Sheet: CSE partial correlation
Supplemental Table 3. Table of edges for components of the mETC
CSE Partial Correlation Observed
RowNames	CAD	MAD	PAD	Complex.I	Complex.II	Complex.III	Complex.IV	Complex.V	ETC	not.ETC
ETC	2	198	30	230	26	86	36	46	212	302
Complex I	0	102	14	58	12	40	10	18	0	86
CAD	0	2	2	0	0	2	0	2	0	12
MAD	0	40	8	0	10	30	10	12	0	52
PAD	0	0	2	0	2	8	0	4	0	22
Complex II	0	0	0	0	2	10	4	0	0	66
Complex III	0	0	0	0	0	6	6	8	0	52
Complex IV	0	0	0	0	0	0	2	8	0	42
Complex V	0	0	0	0	0	0	0	6	0	56
not ETC	0	0	0	0	0	0	0	0	0	1866
CSE Partial Correlation - Expected Edges by Chance
RowNames	CAD	MAD	PAD	Complex.I	Complex.II	Complex.III	Complex.IV	Complex.V	ETC	not.ETC
ETC	2.30723	13.8434	6.46025	22.6109	4.15301	5.53735	6.46025	4.61446	21.4572	411.148
Complex I	1.20271	7.21623	3.36757	5.77299	2.16487	2.88649	3.36757	2.40541	0	214.322
CAD	0.04909	0.73635	0.34363	0	0.220905	0.29454	0.34363	0.24545	0	21.8696
MAD	0	2.13542	2.06178	0	1.32543	1.76724	2.06178	1.4727	0	131.218
PAD	0	0	0.446719	0	0.618534	0.824712	0.962164	0.68726	0	61.2349
Complex II	0	0	0	0	0.176724	0.530172	0.618534	0.44181	0	39.3653
Complex III	0	0	0	0	0	0.323994	0.824712	0.58908	0	52.487
Complex IV	0	0	0	0	0	0	0.446719	0.68726	0	61.2349
Complex V	0	0	0	0	0	0	0	0.220905	0	43.7392
not ETC	0	0	0	0	0	0	0	0	0	1946.39
CSE Partial Correlation - P value
RowNames	CAD	MAD	PAD	Complex.I	Complex.II	Complex.III	Complex.IV	Complex.V	ETC	not.ETC
ETC	1	0	1.34739e-11	0	4.99045e-13	0	6.66134e-16	0	0	8.39524e-10
Complex I	0.421345	0	1.1973e-05	0	2.98185e-06	0	0.00251139	1.11615e-10	0	3.99209e-25
CAD	1	0.16852	0.0470978	0	1	0.035721	1	0.0256117	0	0.0310432
MAD	0	0	0.00131754	0	1.37123e-06	0	5.89412e-05	5.49407e-08	0	1.15815e-15
PAD	0	0	0.0744848	0	0.128025	2.53477e-06	0.632313	0.00539023	0	9.324e-09
Complex II	0	0	0	0	0.0138878	2.93864e-10	0.00373141	1	0	0.000101674
Complex III	0	0	0	0	0	1.21113e-06	0.000215685	2.11276e-07	0	1
Complex IV	0	0	0	0	0	0	0.0744848	6.65151e-07	0	0.00968603
Complex V	0	0	0	0	0	0	0	1.3283e-07	0	0.0786157
not ETC	0	0	0	0	0	0	0	0	0	2.96101e-05
CSE Partial Correlation - Ratio observed to expected
RowNames	CAD	MAD	PAD	Complex.I	Complex.II	Complex.III	Complex.IV	Complex.V	ETC	not.ETC
ETC	0.86684	14.3029	4.64379	10.1721	6.26051	15.5309	5.57254	9.96866	9.88011	0.734528
Complex I	0	14.1348	4.15729	10.0468	5.54306	13.8576	2.9695	7.48313	0	0.401265
CAD	0	2.7161	5.82021	0	0	6.79025	0	8.1483	0	0.548707
MAD	0	18.7317	3.88014	0	7.54472	16.9756	4.85018	8.1483	0	0.396288
PAD	0	0	4.47709	0	3.23345	9.70035	0	5.82021	0	0.359272
Complex II	0	0	0	0	11.3171	18.8618	6.4669	0	0	1.6766
Complex III	0	0	0	0	0	18.5189	7.27527	13.5805	0	0.990721
Complex IV	0	0	0	0	0	0	4.47709	11.6404	0	0.685884
Complex V	0	0	0	0	0	0	0	27.161	0	1.28032
not ETC	0	0	0	0	0	0	0	0	0	0.958696

## Sheet: Non-CSE WGCNA All
Supplemental Table 3. Table of edges for components of the mETC
Non-CSE Pearson Correlation - Observed
RowNames	CAD	MAD	PAD	Complex.I	Complex.II	Complex.III	Complex.IV	Complex.V	ETC	not.ETC
CAD	0	0	0
MAD	0	0	0
PAD	0	0	0
complex1				0	0	0	0	0	0	28
complex2				0	0	0	0	0	0	0
complex3				0	0	0	0	0	0	18
complex4				0	0	0	0	0	0	10
complex5				0	0	0	0	0	0	13
Non-CSE Pearson Correlation - Expected
RowNames	CAD	MAD	PAD	Complex.I	Complex.II	Complex.III	Complex.IV	Complex.V	ETC	not.ETC
CAD	0.05	0.75	0.35
MAD	0.75	2.175	2.1
PAD	0.35	2.1	0.455
complex1				5.88	2.205	2.94	3.43	2.45	28.665	212.66
complex2				2.205	0.18	0.54	0.63	0.45	5.265	39.06
complex3				2.94	0.54	0.33	0.84	0.6	7.02	52.08
complex4				3.43	0.63	0.84	0.455	0.7	8.19	60.76
complex5				2.45	0.45	0.6	0.7	0.225	5.85	43.4
Non-CSE Pearson Correlation - P-value
RowNames	CAD	MAD	PAD	Complex.I	Complex.II	Complex.III	Complex.IV	Complex.V	ETC	not.ETC
CAD	1	1	1
MAD	1	0.28834	0.282743
PAD	1	0.282743	1
complex1				0.00572094	0.290881	0.129968	0.0559231	0.187504	7.11268e-13	2.99992e-57
complex2				0.290881	1	1	1	1	0.0129527	2.18395e-17
complex3				0.129968	1	1	1	1	0.00183272	7.23118e-08
complex4				0.0559231	1	1	1	1	0.000597155	1.50964e-15
complex5				0.187504	1	1	1	1	0.00567476	1.14407e-07

## Sheet: Non-CSE WGCNA Consensus
Supplemental Table 3. Table of edges for components of the mETC
Non-CSE Pearson Correlation - Observed
RowNames	CAD	MAD	PAD	Complex.I	Complex.II	Complex.III	Complex.IV	Complex.V	ETC	not.ETC
CAD	0	0	0
MAD	0	0	0
PAD	0	0	0
complex1				0	0	0	1	0	1	45
complex2				0	0	0	0	0	0	0
complex3				0	0	0	0	0	0	6
complex4				1	0	0	0	0	1	50
complex5				0	0	0	0	0	0	21
Non-CSE Pearson Correlation - Expected
RowNames	CAD	MAD	PAD	Complex.I	Complex.II	Complex.III	Complex.IV	Complex.V	ETC	not.ETC
CAD	0.05	0.75	0.35
MAD	0.75	2.175	2.1
PAD	0.35	2.1	0.455
complex1				5.88	2.205	2.94	3.43	2.45	28.665	212.66
complex2				2.205	0.18	0.54	0.63	0.45	5.265	39.06
complex3				2.94	0.54	0.33	0.84	0.6	7.02	52.08
complex4				3.43	0.63	0.84	0.455	0.7	8.19	60.76
complex5				2.45	0.45	0.6	0.7	0.225	5.85	43.4
Non-CSE Pearson Correlation - P-value
RowNames	CAD	MAD	PAD	Complex.I	Complex.II	Complex.III	Complex.IV	Complex.V	ETC	not.ETC
CAD	1	1	1
MAD	1	0.28834	0.282743
PAD	1	0.282743	1
complex1				0.00572094	0.290881	0.129968	0.275657	0.187504	1.67328e-11	3.40576e-44
complex2				0.290881	1	1	1	1	0.0129527	2.18395e-17
complex3				0.129968	1	1	1	1	0.00183272	1.1867e-15
complex4				0.275657	1	1	1	1	0.00449662	0.177128
complex5				0.187504	1	1	1	1	0.00567476	0.000243841

## Sheet: CSE WGCNA All
Supplemental Table 3. Table of edges for components of the mETC
Non-CSE Pearson Correlation - Observed
RowNames	CAD	MAD	PAD	Complex.I	Complex.II	Complex.III	Complex.IV	Complex.V	ETC	not.ETC
CAD	0	0	0
MAD	0	27	10
PAD	0	10	1
complex1				38	11	28	11	18	114	74
complex2				11	2	3	3	4	25	19
complex3				28	3	4	7	14	65	69
complex4				11	3	7	0	8	33	32
complex5				18	4	14	8	5	54	40
Non-CSE Pearson Correlation - Expected
RowNames	CAD	MAD	PAD	Complex.I	Complex.II	Complex.III	Complex.IV	Complex.V	ETC	not.ETC
CAD	0.05	0.75	0.35
MAD	0.75	2.175	2.1
PAD	0.35	2.1	0.455
complex1				5.88	2.205	2.94	3.43	2.45	28.665	212.66
complex2				2.205	0.18	0.54	0.63	0.45	5.265	39.06
complex3				2.94	0.54	0.33	0.84	0.6	7.02	52.08
complex4				3.43	0.63	0.84	0.455	0.7	8.19	60.76
complex5				2.45	0.45	0.6	0.7	0.225	5.85	43.4
Non-CSE Pearson Correlation - P-value
RowNames	CAD	MAD	PAD	Complex.I	Complex.II	Complex.III	Complex.IV	Complex.V	ETC	not.ETC
CAD	1	1	1
MAD	1	3.40661e-20	7.85433e-05
PAD	1	7.85433e-05	0.369444
complex1				1.99289e-18	2.33229e-05	4.91103e-18	0.000949455	2.19503e-10	7.42177e-33	4.66732e-28
complex2				2.33229e-05	0.0155983	0.0185832	0.027423	0.00133244	6.0643e-10	0.000536389
complex3				4.91103e-18	0.0185832	0.000440508	3.31813e-05	1.19072e-14	5.51584e-39	0.0263832
complex4				0.000949455	0.027423	3.31813e-05	1	9.88561e-07	7.9574e-11	6.43223e-05
complex5				2.19503e-10	0.00133244	1.19072e-14	9.88561e-07	5.48971e-06	1.28216e-32	0.648626

## Sheet: CSE WGCNA Consensus
Supplemental Table 3. Table of edges for components of the mETC
Non-CSE Pearson Correlation - Observed
RowNames	CAD	MAD	PAD	Complex.I	Complex.II	Complex.III	Complex.IV	Complex.V	ETC	not.ETC
CAD	0	0	0
MAD	0	24	13
PAD	0	13	1
complex1				38	9	28	18	14	119	200
complex2				9	0	1	3	0	15	13
complex3				28	1	8	8	8	56	123
complex4				18	3	8	1	9	45	59
complex5				14	0	8	9	4	38	84
Non-CSE Pearson Correlation - Expected
RowNames	CAD	MAD	PAD	Complex.I	Complex.II	Complex.III	Complex.IV	Complex.V	ETC	not.ETC
CAD	0.05	0.75	0.35
MAD	0.75	2.175	2.1
PAD	0.35	2.1	0.455
complex1				5.88	2.205	2.94	3.43	2.45	28.665	212.66
complex2				2.205	0.18	0.54	0.63	0.45	5.265	39.06
complex3				2.94	0.54	0.33	0.84	0.6	7.02	52.08
complex4				3.43	0.63	0.84	0.455	0.7	8.19	60.76
complex5				2.45	0.45	0.6	0.7	0.225	5.85	43.4
Non-CSE Pearson Correlation - P-value
RowNames	CAD	MAD	PAD	Complex.I	Complex.II	Complex.III	Complex.IV	Complex.V	ETC	not.ETC
CAD	1	1	1
MAD	1	4.93149e-17	4.39984e-07
PAD	1	4.39984e-07	0.369444
complex1				1.99289e-18	0.0005257	4.91103e-18	3.37896e-08	4.07598e-07	7.15187e-36	0.372446
complex2				0.0005257	1	0.42095	0.027423	1	0.000426812	2.65302e-06
complex3				4.91103e-18	0.42095	4.3901e-09	3.60437e-06	3.27839e-07	1.07409e-30	1.31602e-16
complex4				3.37896e-08	0.027423	3.60437e-06	0.369444	8.11589e-08	6.47534e-19	0.847421
complex5				4.07598e-07	1	3.27839e-07	8.11589e-08	0.000110643	1.69477e-18	5.40654e-08
